# Supplementary material for: Spontaneous whole genome duplication renders mouse embryonic fibroblasts resistant to reprogramming
Source: Cell Biosci. 2026 Mar 26;16:51. doi: 10.1186/s13578-026-01558-3 (PMC13147676; doi:10.1186/s13578-026-01558-3)
Supplement: Supplementary file 2 — Additional file2 [file 13578_2026_1558_MOESM2_ESM.xlsx]

## Sheet: Sheet1
Table 1 The primers used in this study.
Gene_name	forward sequence	reverse sequence
qRT-PCR
Cldn3	ACCAACTGCGTACAAGACGAG	CAGAGCCGCCAACAGGAAA
Krt8	TCCATCAGGGTGACTCAGAAA	CCAGCTTCAAGGGGCTCAA
Twist1	GGACAAGCTGAGCAAGATTCA	CGGAGAAGGCGTAGCTGAG
Zeb1	GCTGGCAAGACAACGTGAAAG	GCCTCAGGATAAATGACGGC
Cdh1	CAGCCTTCTTTTCGGAAGACT	GGTAGACAGCTCCCTATGACTG
Dppa3	TGTGGAGAACAAGAGTGA	CTCAATCCGAACAAGTCTT
Endo-Oct4	TAGGTGAGCCGTCTTTCCAC	GCTTAGCCAGGTTCGAGGAT
Rex1	CCCTCGACAGACTGACCCTAA	TCGGGGCTAATCTCACTTTCAT
Dppa5a	CCGTGCGTGGTGGATAAG	GCGACTGGACCTGGAATAC
Esrrb	TTTCTGGAACCCATGGAGAG	AGCCAGCACCTCCTTCTACA
Nanog	CTCAAGTCCTGAGGCTGACA	TGAAACCTGTCCTTGAGTGC
Gapdh	AACTTTGGCATTGTGGAAGGGCTCA	TTGGCAGCACCAGTGGATGCAGGGA
